# Supplementary material for: Genetic Variants and Soluble Isoforms of PD-1/PD-L1 as Novel Biomarkers for Pancreatic Ductal Adenocarcinoma (PDAC) Susceptibility and Prognosis
Source: Biomedicines. 2025 Sep 12;13(9):2246. doi: 10.3390/biomedicines13092246 (PMC12467788; doi:10.3390/biomedicines13092246)
Supplement: Supplementary file 1 [file biomedicines-13-02246-s001.zip]

Archive with 1 entries (1 files):
- biomedicines-3825862-supplementary.pdf
